# Supplementary material for: Anti-microRNA-1976 as a Novel Approach to Enhance Chemosensitivity in XAF1+ Pancreatic and Liver Cancer
Source: Biomedicines. 2023 Apr 10;11(4):1136. doi: 10.3390/biomedicines11041136 (PMC10135778; doi:10.3390/biomedicines11041136)
Supplement: Supplementary file 1 [file biomedicines-11-01136-s001.zip]

Archive with 1 entries (1 files):
- biomedicines-2216813-SM.pdf
